# Supplementary material for: Towards the Standardization of Photothermal Measurements of Iron Oxide Nanoparticles in Two Biological Windows
Source: Nanomaterials (Basel). 2023 Jan 22;13(3):450. doi: 10.3390/nano13030450 (PMC9921180; doi:10.3390/nano13030450)
Supplement: Supplementary file 1 [file nanomaterials-13-00450-s001.zip]

Archive with 1 entries (1 files):
- nanomaterials-2164783-supplementary.pdf
